# Supplementary material for: The Cultural and Commercial Value of Tulsi (Ocimum tenuiflorum L.): Multidisciplinary Approaches Focusing on Species Authentication
Source: Plants (Basel). 2022 Nov 18;11(22):3160. doi: 10.3390/plants11223160 (PMC9692689; doi:10.3390/plants11223160)
Supplement: Supplementary file 1 [file plants-11-03160-s001.zip]

Archive with 1 entries (1 files):
- plants-1817464-supplementary.pdf
